# Supplementary material for: Fusions involving BCOR and CREBBP are rare events in infiltrating glioma
Source: Acta Neuropathol Commun. 2020 Jun 3;8:80. doi: 10.1186/s40478-020-00951-4 (PMC7271411; doi:10.1186/s40478-020-00951-4)
Supplement: Supplementary file 5 — Additional file 5: Supplementary Excel File 1. This file contains details for the full list of genes and corresponding enrichment scores for the genes comprising the OX_PHOS and MYC_V1 gene sets used in the gene set enrichment analysis. [file 40478_2020_951_MOESM5_ESM.xlsx]

## Sheet: OX PHOS GSEA Detail
PROBE	GENE SYMBOL	RANK IN GENE LIST	RANK METRIC SCORE	RUNNING ES	CORE ENRICHMENT
1	BDH2	166	5.888	0.0125	Yes
2	COX7C	224	5.413	0.0293	Yes
3	PHB2	260	5.131	0.0463	Yes
4	NDUFS4	333	4.739	0.0598	Yes
5	NDUFC1	350	4.647	0.0761	Yes
6	LDHB	351	4.626	0.0932	Yes
7	TIMM9	352	4.626	0.1103	Yes
8	NDUFB8	409	4.36	0.1233	Yes
9	UQCRH	412	4.34	0.1392	Yes
10	OAT	423	4.312	0.1545	Yes
11	ETFA	526	3.961	0.1635	Yes
12	SURF1	558	3.866	0.176	Yes
13	COX7A2	596	3.744	0.1878	Yes
14	NDUFB4	626	3.664	0.1997	Yes
15	TIMM10	630	3.657	0.2131	Yes
16	COX4I1	651	3.593	0.2252	Yes
17	ACADSB	652	3.592	0.2385	Yes
18	ECH1	670	3.539	0.2506	Yes
19	SLC25A3	685	3.502	0.2628	Yes
20	ECHS1	723	3.427	0.2734	Yes
21	COX6C	725	3.415	0.2859	Yes
22	PRDX3	764	3.31	0.296	Yes
23	DECR1	934	2.981	0.2977	Yes
24	SDHA	939	2.971	0.3084	Yes
25	UQCRC2	948	2.958	0.3189	Yes
26	MPC1	1035	2.842	0.3246	Yes
27	HADHA	1078	2.776	0.3325	Yes
28	PHYH	1088	2.761	0.3422	Yes
29	NDUFA8	1109	2.736	0.3512	Yes
30	SLC25A20	1115	2.72	0.361	Yes
31	ACAT1	1137	2.688	0.3697	Yes
32	ACADM	1153	2.674	0.3788	Yes
33	NDUFA7	1173	2.653	0.3875	Yes
34	COX15	1236	2.581	0.3936	Yes
35	MGST3	1272	2.529	0.401	Yes
36	COX5A	1305	2.49	0.4084	Yes
37	FDX1	1368	2.417	0.4139	Yes
38	ACAA1	1369	2.414	0.4228	Yes
39	ISCU	1397	2.381	0.4301	Yes
40	NDUFB6	1412	2.362	0.438	Yes
41	NDUFA3	1421	2.353	0.4463	Yes
42	MRPS22	1501	2.272	0.4503	Yes
43	FXN	1525	2.258	0.4573	Yes
44	RETSAT	1535	2.251	0.4652	Yes
45	NDUFA2	1603	2.204	0.4696	Yes
46	NDUFS3	1658	2.143	0.4745	Yes
47	ATP6V0B	1765	2.064	0.4762	Yes
48	COX11	1824	2.012	0.4804	Yes
49	SDHB	1867	1.989	0.4854	Yes
50	COX7A2L	1874	1.983	0.4924	Yes
51	SLC25A5	1877	1.981	0.4996	Yes
52	SLC25A11	1907	1.964	0.5053	Yes
53	HADHB	1985	1.911	0.508	Yes
54	TIMM8B	2024	1.885	0.5129	Yes
55	HSD17B10	2033	1.88	0.5194	Yes
56	ATP6V0E1	2202	1.776	0.5166	Yes
57	ALDH6A1	2226	1.76	0.5218	Yes
58	VDAC3	2232	1.758	0.528	Yes
59	COX6B1	2362	1.669	0.527	Yes
60	IDH3B	2375	1.656	0.5325	Yes
61	NDUFA1	2385	1.652	0.5381	Yes
62	GLUD1	2387	1.651	0.5441	Yes
63	IDH3G	2395	1.647	0.5498	Yes
64	CYB5A	2433	1.623	0.5538	Yes
65	MRPL35	2483	1.598	0.5569	Yes
66	PDHB	2572	1.551	0.5578	Yes
67	UQCRQ	2585	1.541	0.5628	Yes
68	CYC1	2655	1.5	0.5645	Yes
69	SUCLG1	2723	1.465	0.5662	Yes
70	NDUFA5	2815	1.413	0.5663	Yes
71	TIMM17A	2850	1.395	0.5696	Yes
72	UQCRC1	2883	1.381	0.5729	Yes
73	DLST	2895	1.376	0.5774	Yes
74	NDUFB3	2946	1.347	0.5796	Yes
75	DLAT	2965	1.339	0.5835	Yes
76	NDUFS8	2997	1.323	0.5867	Yes
77	NDUFA6	3003	1.321	0.5913	Yes
78	ETFDH	3079	1.288	0.5919	Yes
79	SDHD	3143	1.261	0.5931	Yes
80	IDH3A	3197	1.235	0.5947	Yes
81	CS	3219	1.227	0.598	Yes
82	COX7B	3226	1.225	0.6022	Yes
83	COX6A1	3231	1.224	0.6065	Yes
84	AIFM1	3248	1.219	0.6101	Yes
85	HTRA2	3341	1.18	0.6094	Yes
86	ATP6V1E1	3377	1.162	0.6117	Yes
87	DLD	3398	1.154	0.6149	Yes
88	ACADVL	3462	1.132	0.6155	Yes
89	NDUFB5	3474	1.128	0.6191	Yes
90	NDUFB2	3508	1.116	0.6214	Yes
91	AFG3L2	3624	1.079	0.619	Yes
92	COX17	3657	1.064	0.6211	Yes
93	OXA1L	3757	1.031	0.6194	Yes
94	VDAC2	3770	1.027	0.6226	Yes
95	MRPL15	3838	1.002	0.6225	Yes
96	IDH2	3868	0.99	0.6246	Yes
97	ATP6V1G1	3952	0.962	0.6235	Yes
98	ATP6AP1	3979	0.953	0.6256	Yes
99	NQO2	4015	0.941	0.6271	Yes
100	NDUFA4	4025	0.938	0.6301	Yes
101	SUCLA2	4039	0.934	0.6328	Yes
102	ATP6V1F	4067	0.922	0.6347	Yes
103	NDUFAB1	4153	0.894	0.6333	Yes
104	NDUFV2	4159	0.893	0.6363	Yes
105	ISCA1	4200	0.878	0.6373	Yes
106	UQCRB	4206	0.874	0.6403	Yes
107	MRPL11	4357	0.83	0.635	No
108	NDUFS2	4384	0.821	0.6366	No
109	FH	4389	0.82	0.6394	No
110	HCCS	4543	0.77	0.6338	No
111	SLC25A6	4663	0.733	0.6298	No
112	SUPV3L1	4674	0.73	0.632	No
113	MDH1	4784	0.703	0.6285	No
114	UQCR10	4920	0.67	0.6235	No
115	ATP6V1H	5285	0.579	0.6054	No
116	MTRF1	5294	0.577	0.6071	No
117	MTX2	5396	0.553	0.6035	No
118	ETFB	5422	0.547	0.6042	No
119	COX5B	5508	0.526	0.6014	No
120	POR	5582	0.51	0.5992	No
121	MFN2	5610	0.504	0.5996	No
122	ALAS1	5728	0.476	0.5948	No
123	IMMT	5765	0.468	0.5945	No
124	LRPPRC	5937	0.43	0.5866	No
125	CPT1A	6062	0.404	0.5812	No
126	GOT2	6114	0.395	0.5799	No
127	ACAA2	6260	0.364	0.5731	No
128	HSPA9	6295	0.356	0.5726	No
129	PDHA1	6474	0.321	0.5639	No
130	TOMM22	6539	0.311	0.5615	No
131	CYB5R3	6628	0.295	0.5576	No
132	TIMM50	6836	0.259	0.5471	No
133	PMPCA	6870	0.253	0.5462	No
134	BCKDHA	6899	0.247	0.5456	No
135	NDUFB1	6904	0.247	0.5462	No
136	UQCRFS1	6953	0.237	0.5445	No
137	PDHX	6979	0.231	0.5439	No
138	MRPS15	7130	0.207	0.5363	No
139	ATP6V1C1	7158	0.2	0.5356	No
140	RHOT1	7205	0.191	0.5337	No
141	SLC25A4	7253	0.183	0.5318	No
142	MRPS30	7442	0.154	0.5219	No
143	ABCB7	7558	0.136	0.516	No
144	VDAC1	7590	0.13	0.5148	No
145	MRPS11	7806	0.098	0.5032	No
146	NDUFA9	8097	0.059	0.4873	No
147	GRPEL1	8476	0.012	0.4664	No
148	ATP1B1	8558	-0.001	0.4619	No
149	SLC25A12	8575	-0.003	0.461	No
150	ATP6V1D	8601	-0.005	0.4596	No
151	MAOB	8694	-0.021	0.4546	No
152	BAX	9035	-0.065	0.4359	No
153	NDUFS6	9150	-0.078	0.4299	No
154	NDUFS1	9211	-0.085	0.4269	No
155	POLR2F	9506	-0.118	0.411	No
156	NDUFV1	9678	-0.134	0.4019	No
157	CYCS	9863	-0.151	0.3923	No
158	GPI	10145	-0.179	0.3773	No
159	LDHA	10286	-0.191	0.3703	No
160	PDK4	10361	-0.198	0.3669	No
161	MTRR	10428	-0.205	0.364	No
162	ACO2	10584	-0.219	0.3562	No
163	IDH1	10754	-0.234	0.3476	No
164	NNT	11402	-0.291	0.3127	No
165	CASP7	12003	-0.343	0.2807	No
166	OGDH	12083	-0.35	0.2776	No
167	MDH2	12383	-0.375	0.2623	No
168	NDUFC2	14123	-0.522	0.1676	No
169	UQCR11	14313	-0.54	0.1591	No
170	PDP1	15841	-0.7	0.0769	No
171	TCIRG1	15993	-0.72	0.0711	No
172	MRPS12	16035	-0.726	0.0715	No
173	GPX4	16634	-0.804	0.0413	No
174	RHOT2	17074	-0.878	0.0201	No
175	COX10	17111	-0.884	0.0214	No
176	NDUFS7	17702	-1.053	-0.0075	No
177	COX8A	17730	-1.062	-0.0051	No
178	TIMM13	18008	-1.228	-0.0159	No
179	NDUFB7	18030	-1.253	-0.0125	No
180	ECI1	18037	-1.261	-0.0082	No
181	OPA1	18039	-1.263	-0.0035	No
182	MRPL34	18117	-1.383	-0.0027	No
183	ATP6V0C	18169	-1.639	0.0005	No

## Sheet: MYC_TARGETS-V1 GSEA Detail
PROBE	GENE SYMBOL	RANK IN GENE LIST	RANK METRIC SCORE	RUNNING ES	CORE ENRICHMENT
1	RPL34	30	8.212	0.0312	Yes
2	HNRNPA3	221	5.429	0.0423	Yes
3	PHB2	260	5.131	0.0608	Yes
4	RPL6	270	5.085	0.0806	Yes
5	RPL22	274	5.043	0.1006	Yes
6	RPS3	330	4.748	0.1165	Yes
7	RPS6	377	4.51	0.132	Yes
8	HDDC2	395	4.421	0.1488	Yes
9	U2AF1	432	4.28	0.1639	Yes
10	SNRPD2	494	4.045	0.1767	Yes
11	AP3S1	524	3.97	0.191	Yes
12	UBE2E1	545	3.902	0.2054	Yes
13	RPS10	605	3.718	0.217	Yes
14	TARDBP	621	3.683	0.2309	Yes
15	RPS5	656	3.586	0.2434	Yes
16	HNRNPA1	664	3.563	0.2573	Yes
17	RPLP0	677	3.52	0.2707	Yes
18	SLC25A3	685	3.502	0.2843	Yes
19	TCP1	729	3.405	0.2955	Yes
20	PRDX3	764	3.31	0.3069	Yes
21	YWHAE	795	3.241	0.3182	Yes
22	HNRNPA2B1	961	2.941	0.3208	Yes
23	CNBP	967	2.936	0.3322	Yes
24	ACP1	975	2.925	0.3436	Yes
25	EEF1B2	1041	2.835	0.3513	Yes
26	IMPDH2	1100	2.747	0.359	Yes
27	NCBP2	1104	2.742	0.3698	Yes
28	SRSF2	1136	2.688	0.3789	Yes
29	PTGES3	1293	2.503	0.3802	Yes
30	LSM2	1294	2.501	0.3902	Yes
31	COX5A	1305	2.49	0.3996	Yes
32	APEX1	1350	2.432	0.4069	Yes
33	ERH	1370	2.413	0.4155	Yes
34	SRSF7	1497	2.28	0.4176	Yes
35	SNRPG	1646	2.158	0.418	Yes
36	PSMA4	1702	2.11	0.4234	Yes
37	SRSF3	1712	2.105	0.4313	Yes
38	HNRNPD	1725	2.096	0.4391	Yes
39	FBL	1775	2.051	0.4445	Yes
40	PCBP1	1822	2.013	0.45	Yes
41	EIF3D	1841	2.004	0.457	Yes
42	GLO1	1883	1.979	0.4627	Yes
43	RPL18	1895	1.972	0.47	Yes
44	PSMA6	1910	1.961	0.477	Yes
45	SSB	1981	1.913	0.4808	Yes
46	HSPE1	1991	1.908	0.4879	Yes
47	MRPL23	2014	1.891	0.4943	Yes
48	PSMD3	2103	1.835	0.4967	Yes
49	PSMA2	2142	1.816	0.5019	Yes
50	VBP1	2161	1.808	0.5081	Yes
51	RANBP1	2174	1.801	0.5146	Yes
52	VDAC3	2232	1.758	0.5185	Yes
53	CCT3	2233	1.756	0.5255	Yes
54	MRPS18B	2260	1.733	0.531	Yes
55	TXNL4A	2271	1.723	0.5373	Yes
56	RNPS1	2304	1.705	0.5424	Yes
57	CLNS1A	2389	1.65	0.5443	Yes
58	RAN	2455	1.611	0.5472	Yes
59	NAP1L1	2473	1.601	0.5526	Yes
60	NHP2	2528	1.572	0.5559	Yes
61	ILF2	2548	1.564	0.5611	Yes
62	EIF3J	2567	1.553	0.5663	Yes
63	PSMD1	2574	1.548	0.5722	Yes
64	EXOSC7	2644	1.509	0.5744	Yes
65	CYC1	2655	1.5	0.5798	Yes
66	DDX21	2659	1.499	0.5856	Yes
67	COPS5	2687	1.486	0.5901	Yes
68	PRPS2	2722	1.465	0.5941	Yes
69	PABPC1	2783	1.43	0.5965	Yes
70	PSMB3	2784	1.43	0.6022	Yes
71	NOLC1	2891	1.378	0.6018	Yes
72	BUB3	2919	1.364	0.6057	Yes
73	PSMA7	2988	1.329	0.6073	Yes
74	PSMC6	3013	1.316	0.6112	Yes
75	UBE2L3	3017	1.314	0.6163	Yes
76	HSP90AB1	3329	1.184	0.6037	Yes
77	EIF1AX	3558	1.1	0.5955	Yes
78	TRA2B	3582	1.092	0.5986	Yes
79	RPL14	3584	1.092	0.6029	Yes
80	CCT4	3649	1.067	0.6036	Yes
81	HDAC2	3702	1.049	0.6049	Yes
82	AIMP2	3749	1.034	0.6065	Yes
83	NOP16	3760	1.03	0.61	Yes
84	RPS2	3767	1.028	0.6138	Yes
85	SNRPD3	3806	1.018	0.6158	Yes
86	EIF4A1	3941	0.966	0.6122	Yes
87	SSBP1	4017	0.941	0.6118	Yes
88	XRCC6	4105	0.91	0.6106	Yes
89	STARD7	4124	0.903	0.6132	Yes
90	NDUFAB1	4153	0.894	0.6152	Yes
91	SNRPD1	4158	0.893	0.6186	Yes
92	TUFM	4160	0.893	0.6221	Yes
93	PSMB2	4422	0.806	0.6108	Yes
94	HDGF	4436	0.803	0.6133	Yes
95	PSMD7	4454	0.798	0.6155	Yes
96	EIF4E	4458	0.797	0.6185	Yes
97	PABPC4	4469	0.792	0.6212	Yes
98	DUT	4486	0.787	0.6234	Yes
99	MRPL9	4502	0.783	0.6257	Yes
100	HNRNPU	4504	0.782	0.6288	Yes
101	SERBP1	4528	0.774	0.6306	Yes
102	RSL1D1	4598	0.751	0.6298	Yes
103	SNRPA1	4621	0.745	0.6315	Yes
104	ETF1	4712	0.721	0.6294	No
105	PA2G4	4871	0.68	0.6234	No
106	XPO1	4999	0.648	0.6189	No
107	C1QBP	5068	0.632	0.6176	No
108	PHB	5137	0.613	0.6163	No
109	EIF2S1	5217	0.594	0.6143	No
110	NME1	5222	0.593	0.6164	No
111	CDK2	5260	0.585	0.6167	No
112	SF3B3	5314	0.573	0.6161	No
113	SRSF1	5370	0.559	0.6152	No
114	PPIA	5498	0.527	0.6103	No
115	PSMD14	5585	0.509	0.6075	No
116	DDX18	5616	0.502	0.6079	No
117	SNRPB2	5649	0.494	0.6081	No
118	RRM1	5672	0.49	0.6088	No
119	PWP1	5688	0.485	0.6099	No
120	GSPT1	5750	0.47	0.6084	No
121	EIF2S2	5753	0.47	0.6102	No
122	PSMA1	5799	0.46	0.6095	No
123	PPM1G	5884	0.442	0.6066	No
124	HSPD1	5903	0.439	0.6074	No
125	CBX3	5952	0.427	0.6064	No
126	ODC1	5983	0.422	0.6064	No
127	DHX15	6076	0.402	0.6029	No
128	GOT2	6114	0.395	0.6024	No
129	CSTF2	6124	0.392	0.6035	No
130	HNRNPC	6186	0.378	0.6016	No
131	MCM7	6269	0.361	0.5985	No
132	CCT7	6320	0.351	0.5971	No
133	RAD23B	6388	0.338	0.5948	No
134	CUL1	6406	0.336	0.5952	No
135	TRIM28	6408	0.336	0.5965	No
136	YWHAQ	6413	0.334	0.5976	No
137	PCNA	6602	0.3	0.5883	No
138	CCT5	6914	0.245	0.572	No
139	SYNCRIP	7003	0.227	0.568	No
140	KPNB1	7119	0.208	0.5625	No
141	PRDX4	7216	0.189	0.5579	No
142	GNL3	7270	0.181	0.5557	No
143	UBA2	7311	0.174	0.5541	No
144	RUVBL2	7386	0.162	0.5507	No
145	RFC4	7398	0.16	0.5507	No
146	MCM6	7421	0.158	0.5501	No
147	VDAC1	7590	0.13	0.5413	No
148	SET	7763	0.106	0.5321	No
149	TFDP1	8014	0.071	0.5185	No
150	RRP9	8043	0.067	0.5172	No
151	USP1	8076	0.061	0.5157	No
152	NPM1	8230	0.04	0.5074	No
153	EIF4G2	8240	0.038	0.507	No
154	PSMD8	8256	0.036	0.5063	No
155	G3BP1	8282	0.033	0.5051	No
156	SNRPA	8386	0.023	0.4994	No
157	MAD2L1	8390	0.022	0.4993	No
158	NOP56	8402	0.021	0.4988	No
159	PSMC4	8470	0.013	0.4951	No
160	EIF4H	8596	-0.005	0.4882	No
161	MCM4	8620	-0.008	0.487	No
162	HNRNPR	8696	-0.021	0.4829	No
163	CCNA2	8787	-0.034	0.478	No
164	XPOT	8875	-0.046	0.4734	No
165	CTPS1	8963	-0.056	0.4687	No
166	IFRD1	9011	-0.062	0.4664	No
167	CCT2	9088	-0.07	0.4624	No
168	NCBP1	9210	-0.085	0.456	No
169	PGK1	9418	-0.111	0.445	No
170	ABCE1	9556	-0.122	0.4379	No
171	CANX	9640	-0.131	0.4338	No
172	CDK4	10115	-0.176	0.4081	No
173	POLD2	10278	-0.191	0.3999	No
174	LDHA	10286	-0.191	0.4002	No
175	CAD	10565	-0.217	0.3857	No
176	SMARCC1	10695	-0.229	0.3794	No
177	EIF3B	10731	-0.232	0.3784	No
178	ORC2	11149	-0.268	0.3563	No
179	PRPF31	11164	-0.269	0.3566	No
180	HPRT1	11395	-0.289	0.3449	No
181	KPNA2	12455	-0.38	0.2876	No
182	SRM	13461	-0.463	0.2336	No
183	MYC	13535	-0.47	0.2314	No
184	LSM7	13546	-0.471	0.2327	No
185	TYMS	13943	-0.505	0.2127	No
186	MCM2	14902	-0.6	0.1618	No
187	DEK	15218	-0.635	0.1469	No
188	MCM5	15290	-0.643	0.1455	No
189	CDC45	15464	-0.662	0.1385	No
190	SF3A1	15626	-0.677	0.1323	No
191	FAM120A	15790	-0.695	0.126	No
192	CDC20	16553	-0.791	0.0868	No
193	SRPK1	17068	-0.876	0.0617	No
